# Supplementary material for: The potential causal relationship between various lifestyles and depression: a univariable and multivariable Mendelian randomization study
Source: Front Psychiatry. 2024 Feb 29;15:1343132. doi: 10.3389/fpsyt.2024.1343132 (PMC10937522; doi:10.3389/fpsyt.2024.1343132)
Supplement: Supplementary file 2 [file Table_1.xlsx]

## Sheet: Sheet1
Trait	Year	Population	GWAS ID	Sample size	SNP	Consortium
Depression	2021	European	finn-b-F5_DEPRESSIO	215644	16380457	FinnGen
Alcoholic drinks per week	2019	European	ieu-b-73	335394	11887865	GWAS and Sequencing Consortium of Alcohol and Nicotine use
Sleeplessness / insomnia	2017	European	ukb-a-13	336965	10894596	UK Biobank
Body mass index (BMI)	2017	European	ukb-a-248	336107	10894596	UK Biobank
Mood swings	2017	European	ebi-a-GCST006944	329428	10894596	EBI
Weekly usage of mobile phone in last 3 months	2018	European	ukb-b-17999	386626	9851867	UK Biobank
Beef intake	2018	European	ukb-b-2862	461053	9851867	UK Biobank
Cooked vegetable intake	2018	European	ukb-b-8089	448651	9851867	UK Biobank
Smoking status: Never	2018	European	ukb-d-20116_0	359706	13586591	UK Biobank
